# Supplementary material for: Cuatrecasanthus (Vernonieae, Compositae): A revision of a north-central Andean genus
Source: PhytoKeys. 2012 Jul 30;(14):23–41. doi: 10.3897/phytokeys.14.2520 (PMC3492924; doi:10.3897/phytokeys.14.2520)
Supplement: XML Treatment for Cuatrecasanthus [file phytokeys.14.2520-treatment1.xml]

<!DOCTYPE tp:taxon-treatment
  PUBLIC "-//TaxonX//DTD Taxonomic Treatment Publishing DTD v0 20100105//EN" "tax-treatment-NSO.dtd">
<tp:taxon-treatment xmlns:tp="http://www.plazi.org/taxpub"><tp:treatment-meta><mixed-citation publication-type="journal"><person-group><name><surname>Robinson</surname><given-names>Harold</given-names></name><name><surname>Funk</surname><given-names>Vicki A.</given-names></name></person-group><article-title>
                    <italic>Cuatrecasanthus</italic> (Vernonieae, Compositae): A revision of a north-central Andean genus
                </article-title><source>PhytoKeys</source><day>30</day><month>7</month><year>2012</year><volume>2012</volume><issue>14</issue><fpage>23</fpage><lpage>41</lpage><pub-id pub-id-type="doi">10.3897/phytokeys.14.2520</pub-id></mixed-citation></tp:treatment-meta><tp:nomenclature><tp:taxon-name>
                        <tp:taxon-name-part taxon-name-part-type="genus">Cuatrecasanthus</tp:taxon-name-part>
                    <object-id xmlns:xlink="http://www.w3.org/1999/xlink" xlink:type="simple">http://species-id.net/wiki/Cuatrecasanthus</object-id>
								</tp:taxon-name><tp:taxon-authority>H. Rob., Revista Acad. Colomb. Ci. Exact. 17(65): 209 (1989).</tp:taxon-authority></tp:nomenclature><tp:treatment-sec sec-type="Type species"><title>Type species:</title><p><italic><tp:taxon-name>Vernonia sandemanii</tp:taxon-name></italic> H. Rob. &amp; B. Kahn (=<italic><tp:taxon-name>Cuatrecasanthus sandemanii</tp:taxon-name></italic>(H. Rob. &amp; B. Kahn)H. Rob.)</p></tp:treatment-sec><tp:treatment-sec sec-type="Description"><title>Description.</title><p><italic>Erect branching shrubs, scrambling shrubs or trees</italic> (rarely vines) to 3.5 m tall; <italic>stems</italic> terete, striate, minutely pilose (pilosulous) with evanescent simple hairs or thinly tomentose; <italic>pith</italic> solid. <italic>Leaves</italic> alternate, petiolate; <italic>blades</italic> elliptical or lanceolate, base narrowly cuneate to attenuate, subchartaceous, margins entire to remotely subserrulate, narrowly recurved, apex usually sharply acuminate, adaxial surfaces pilosulous with simple non-septate, thick-walled trichomes, with numerous glandular dots, abaxial surfaces covered with thin whitish tomentum of prostrate myceliiform minutely branching trichomes; <italic>secondary veins</italic> 4–9 on each side of midvein, ascending basally at 45–60° angles. <italic>Inflorescence</italic> terminal on leafy stems, rounded corymbiform, branching alternate, with large foliaceous bracts only at lower primary nodes.<!--PageBreak--> <italic>Heads</italic> clustered and sessile in glomerules at ends of short branchlets (<xref ref-type="fig" rid="F7">Figs 7C</xref>, <xref ref-type="fig" rid="F9">9B</xref>), individual heads cylindrical; <italic>involucral bracts</italic> ca. 15 in 5–6 gradate series (<xref ref-type="fig" rid="F7">Figs 7D</xref>, <xref ref-type="fig" rid="F9">9C</xref>), inner bracts easily deciduous, outer bracts persistent; <italic>receptacle</italic> glabrous. <italic>Florets</italic> one per head; <italic>corollas</italic> lavender, outside minutely gland-dotted, distally sometimes pilosulous, basal tube narrow, ca. 2.5–4.0 mm long, throat lacking, lobes 5, linear, separated to base of limb, with somewhat thickened margins, not or scarcely distorted on drying (<xref ref-type="fig" rid="F7">Figs 7E</xref>, <xref ref-type="fig" rid="F9">9D</xref>); <italic>anther</italic> thecae purple, with short papillose-fimbriate basal appendage, apical appendage ovate-oblong, ca. 0.5 mm long, glabrous; <italic>style</italic> base with stopper-shaped node, with thick-walled cells, sweeping hairs non-septate, obtuse to short-acute. <italic>Achenes</italic> prismatic, 10-costate (<xref ref-type="fig" rid="F7">Figs 7G</xref>, <xref ref-type="fig" rid="F9">9F</xref>), surface sometimes fleshy, with numerous glandular dots, with few or no eglandular trichomes, with minute short-oblong raphids, base with broad annuliform carpopodium; <italic>pappus</italic> straw-colored, of 45–65 crowded rather persistent capillary bristles, about as long as corolla, barbellate, mostly some somewhat broadened and flattened distally, a few outer shorter bristles rather indistinct. <italic>Pollen</italic> ca. 40–45 µm in diam., spinulose, sublophate, tricolporate, with continuous perforated tectum between colpi.</p><p>In addition to the diagnostic generic characteristics are features of special interest such as the marginal teeth of the leaves that are incurved and appressed against the abaxial surface in all but one species (<italic><tp:taxon-name>Cuatrecasanthus lanceolatus</tp:taxon-name></italic>; <xref ref-type="fig" rid="F1">Fig. 1A–B</xref>) and the finely branching myceliiform hairs on the abaxial surface of the leaves in all the species (<xref ref-type="fig" rid="F1">Fig. 1C</xref>). In addition, there is variation on the leaf surfaces. The surfaces of the leaves have veins that can be exsculpate (above the surface), insculpate (below the surface), or even with the adaxial leaf surface (<xref ref-type="fig" rid="F2">Figs 2</xref><xref ref-type="fig" rid="F3"/><xref ref-type="fig" rid="F4">–4</xref>). All but one of the species have veins on the adaxial surface that are even with the surface or slightly insculpate; one species has veins that are deeply insculpate (<italic><tp:taxon-name>Cuatrecasanthus giannasii</tp:taxon-name></italic>) and all six species have veins that are exculpate on the abaxial surface. The style branches are reported on one herbarium label as pale pink almost white; there are no additional data on the color of the styles.</p><fig id="F1" position="float" orientation="portrait"><label>Figure 1.</label><caption><p><italic><tp:taxon-name>Cuatrecasanthus</tp:taxon-name></italic> leaves: <bold>A</bold> <italic><tp:taxon-name>Cuatrecasanthus lanceolatus</tp:taxon-name></italic> showing projecting marginal tooth <bold>B</bold> <italic><tp:taxon-name>Cuatrecasanthus kingii</tp:taxon-name></italic> showing incurved tooth <bold>C</bold> Myceliform hairs on abaxial surface of leaf of <italic><tp:taxon-name>Cuatrecasanthus giannasii</tp:taxon-name></italic>.</p></caption><graphic xmlns:xlink="http://www.w3.org/1999/xlink" xlink:href="PhytoKeys-014-023-g001.jpg" position="float" orientation="portrait" xlink:type="simple"/></fig><fig id="F2" position="float" orientation="portrait"><label>Figure 2.</label><caption><p><italic><tp:taxon-name>Cuatrecasanthus</tp:taxon-name></italic> leaf surfaces: <bold>A–B</bold> <italic><tp:taxon-name>Cuatrecasanthus flexipappus</tp:taxon-name></italic>. <bold>A</bold> Adaxial surface <bold>B</bold> Abaxial surface <bold>C–D</bold> <italic><tp:taxon-name>Cuatrecasanthus giannasii</tp:taxon-name></italic> <bold>C</bold> Adaxial surface, showing deeply insculpate veins <bold>D</bold> Abaxial surface.</p></caption><graphic xmlns:xlink="http://www.w3.org/1999/xlink" xlink:href="PhytoKeys-014-023-g002.jpg" position="float" orientation="portrait" xlink:type="simple"/></fig><fig id="F3" position="float" orientation="portrait"><label>Figure 3.</label><caption><p><italic><tp:taxon-name>Cuatrecasanthus</tp:taxon-name></italic> leaf surfaces: <bold>A–B</bold> <italic><tp:taxon-name>Cuatrecasanthus jelskii</tp:taxon-name></italic>. <bold>A</bold> Adaxial surface <bold>B</bold> Abaxial surface <bold>C–D</bold> <italic><tp:taxon-name>Cuatrecasanthus kingii</tp:taxon-name></italic>. showing veins even with surface <bold>D</bold> Abaxial surface.</p></caption><graphic xmlns:xlink="http://www.w3.org/1999/xlink" xlink:href="PhytoKeys-014-023-g003.jpg" position="float" orientation="portrait" xlink:type="simple"/></fig><fig id="F4" position="float" orientation="portrait"><label>Figure 4.</label><caption><p><italic><tp:taxon-name>Cuatrecasanthus</tp:taxon-name></italic> leaf surfaces: <bold>A–B</bold> <italic><tp:taxon-name>Cuatrecasanthus lanceolatus</tp:taxon-name></italic>. <bold>A</bold> Adaxial surface <bold>B</bold> Abaxial surface <bold>C–D</bold> <italic><tp:taxon-name>Cuatrecasanthus sandemanii</tp:taxon-name></italic> <bold>C</bold> Adaxial surface <bold>D</bold> Abaxial surface.</p></caption><graphic xmlns:xlink="http://www.w3.org/1999/xlink" xlink:href="PhytoKeys-014-023-g004.jpg" position="float" orientation="portrait" xlink:type="simple"/></fig><p>The genus occurs in Ecuador and Peru. The six known species can be distinguished using the following key:</p><table-wrap content-type="key" position="float" orientation="portrait"><table><tbody><tr><td rowspan="1" colspan="1">1</td><td rowspan="1" colspan="1">Leaf margins with numerous obvious antrorse teeth not strongly incurved against abaxial surface (may vary in prominence); leaf tips narrowly acute, not abruptly short-acuminate</td><td rowspan="1" colspan="1">5. <italic><tp:taxon-name>Cuatrecasanthus lanceolatus</tp:taxon-name></italic></td></tr><tr><td rowspan="1" colspan="1">–</td><td rowspan="1" colspan="1">Leaf margins entire or with obscure inturned teeth; leaf tips usually abruptly short-acuminate</td><td rowspan="1" colspan="1">2</td></tr><tr><td rowspan="1" colspan="1">2</td><td rowspan="1" colspan="1">Inflorescence with loose clusters of heads, distinctly exceeding the upper leaves </td><td rowspan="1" colspan="1">3</td></tr><tr><td rowspan="1" colspan="1">–</td><td rowspan="1" colspan="1">Inflorescence with dense clusters of heads, not or scarcely exceeding the upper leaves, with interspersed foliiform bracts</td><td rowspan="1" colspan="1">4</td></tr><tr><td rowspan="1" colspan="1">3</td><td rowspan="1" colspan="1">Leaf blade broadly elliptical or ovate-elliptical; adaxial surface hispidulous with midvein prominently exculpate and otherwise plane</td><td rowspan="1" colspan="1">4. <italic><tp:taxon-name>Cuatrecasanthus kingii</tp:taxon-name></italic></td></tr><tr><td rowspan="1" colspan="1">–</td><td rowspan="1" colspan="1">Leaf blade lanceolate-elliptical; adaxial surface sparsely covered with appressed minute tricihomes with at least the midvein insculpate</td><td rowspan="1" colspan="1">6. <italic><tp:taxon-name>Cuatrecasanthus sandemanii</tp:taxon-name></italic></td></tr><tr><td rowspan="1" colspan="1">4</td><td rowspan="1" colspan="1">Adaxial surface of leaf with all veins distinctly insculpate; adaxial surface with few short trichomes, veins and trichomes all whitish; distal leaf margins with incurved teeth pressed against abaxial leaf surface; tips of pappus bristles distinctly broadened</td><td rowspan="1" colspan="1">2. <italic><tp:taxon-name>Cuatrecasanthus giannasii</tp:taxon-name></italic></td></tr><tr><td rowspan="1" colspan="1">–</td><td rowspan="1" colspan="1">Adaxial surface of leaf with major veins not obviously insculpate, secondary and tertiary veins insculpate; adaxial surface with many prominent stiff trichomes, midvein and trichomes dark brown or yellow; leaf margins with few inturned teeth; tips of pappus bristles not or scarcely broadened</td><td rowspan="1" colspan="1">5</td></tr><tr><td rowspan="1" colspan="1">5</td><td rowspan="1" colspan="1">Abaxial surface of midvein of leaf with dense antrorse pubescence mostly on sides; abaxial surface of lamina covered with mostly appressed, stiff, usually brownish trichomes</td><td rowspan="1" colspan="1">1. <italic><tp:taxon-name>Cuatrecasanthus flexipappus</tp:taxon-name></italic></td></tr><tr><td rowspan="1" colspan="1">–</td><td rowspan="1" colspan="1">Abaxial surface of midvein of leaf densely hirsute with spreading hairs; abaxial surface of lamina with erect yellowish trichomes</td><td rowspan="1" colspan="1">3. <italic><tp:taxon-name>Cuatrecasanthus jelskii</tp:taxon-name></italic></td></tr></tbody></table></table-wrap></tp:treatment-sec><tp:treatment-sec><!--Section generated to contain objects referenced in tp:taxon-treatment.--><fig id="F7" position="float" orientation="portrait"><label>Figure 7.</label><caption><p><italic><tp:taxon-name>Cuatrecasanthus kingii</tp:taxon-name></italic>: <bold>A</bold> Habit <bold>B</bold> Detail of adaxial surface of leaf <bold>C</bold> Cluster of heads <bold>D</bold> Single head containing one floret <bold>E</bold> Floret showing corolla lobes divided to base of limb, with thickened margins <bold>F</bold> Style <bold>G</bold> Achene with 8–10 ribs.</p></caption><graphic xmlns:xlink="http://www.w3.org/1999/xlink" xlink:href="PhytoKeys-014-023-g007.jpg" position="float" orientation="portrait" xlink:type="simple"/></fig><fig id="F9" position="float" orientation="portrait"><label>Figure 9.</label><caption><p><italic><tp:taxon-name>Cuatecasanthus lanceolatus</tp:taxon-name></italic>: <bold>A</bold> Habit <bold>B</bold> Cluster of heads <bold>C</bold> Single head containing one floret <bold>D</bold> Floret showing corolla lobes divided to base of limb, with thickened margins and apical pubescence <bold>E</bold> Style <bold>F</bold> Achene with 8–10 ribs.</p></caption><graphic xmlns:xlink="http://www.w3.org/1999/xlink" xlink:href="PhytoKeys-014-023-g009.jpg" position="float" orientation="portrait" xlink:type="simple"/></fig></tp:treatment-sec></tp:taxon-treatment>
