# Supplementary material for: Cuatrecasanthus (Vernonieae, Compositae): A revision of a north-central Andean genus
Source: PhytoKeys. 2012 Jul 30;(14):23–41. doi: 10.3897/phytokeys.14.2520 (PMC3492924; doi:10.3897/phytokeys.14.2520)
Supplement: XML Treatment for Cuatrecasanthus flexipappus [file phytokeys.14.2520-treatment2.xml]

<!DOCTYPE tp:taxon-treatment
  PUBLIC "-//TaxonX//DTD Taxonomic Treatment Publishing DTD v0 20100105//EN" "tax-treatment-NSO.dtd">
<tp:taxon-treatment xmlns:tp="http://www.plazi.org/taxpub"><tp:treatment-meta><mixed-citation publication-type="journal"><person-group><name><surname>Robinson</surname><given-names>Harold</given-names></name><name><surname>Funk</surname><given-names>Vicki A.</given-names></name></person-group><article-title>
                    <italic>Cuatrecasanthus</italic> (Vernonieae, Compositae): A revision of a north-central Andean genus
                </article-title><source>PhytoKeys</source><day>30</day><month>7</month><year>2012</year><volume>2012</volume><issue>14</issue><fpage>23</fpage><lpage>41</lpage><pub-id pub-id-type="doi">10.3897/phytokeys.14.2520</pub-id></mixed-citation></tp:treatment-meta><tp:nomenclature><label>1.</label><tp:taxon-name>
                        <tp:taxon-name-part taxon-name-part-type="genus">Cuatrecasanthus</tp:taxon-name-part>
                        <tp:taxon-name-part taxon-name-part-type="species">flexipappus</tp:taxon-name-part>
                    <object-id xmlns:xlink="http://www.w3.org/1999/xlink" xlink:type="simple">http://species-id.net/wiki/Cuatrecasanthus_flexipappus</object-id>
								</tp:taxon-name><tp:taxon-authority>(Gleason) H. Rob., Revista Colomb. Ci. Exact. 17 (65): 210. 1989.</tp:taxon-authority><xref ref-type="fig" rid="F5">Figs 5A</xref><xref ref-type="fig" rid="F10">10</xref></tp:nomenclature><tp:treatment-sec sec-type="Type - Based on"><p>Type: Based on <italic><tp:taxon-name>Vernonia flexipappa</tp:taxon-name></italic> Gleason</p><p><italic><tp:taxon-name>Vernonia flexipappa</tp:taxon-name></italic> Gleason, Bull. Torrey Bot. Club 52(5): 186.1925.</p></tp:treatment-sec><tp:treatment-sec sec-type="Type"><title>Type:</title><p>Ecuador. Loja: sin. loc., <italic>E. André 2250</italic> (holotype: NY, image US!; isotype: K).</p></tp:treatment-sec><tp:treatment-sec sec-type="Description"><title>Description.</title><p>Shrubs or small trees, 1.0–3.0 m tall; <italic>stems</italic> densely pilose with dark brown trichomes, becoming glabrous with age. <italic>Leaves</italic> with petioles 0.5–1.2 cm long; <italic>blades</italic> narrowly to broadly elliptical, mostly 3–9 cm long, 1–3 cm wide, narrowly acuminate at base and apex, margin narrowly but strongly recurved, without evident teeth or with in-turned teeth, adaxial surface dark green, glabrous or with minute appressed pubescence, secondary and tertiary veins insculpate, abaxial surface pale greenish covered with mostly appressed, stiff, brownish trichomes (rarely straw colored) intermixed with less evident whitish prostrate myceliiform branching trichomes, midvein with dense antrorse pubescence mostly on sides; <italic>secondary veins</italic> ca. 5 pairs, spreading from midvein at ca. 45° angles, strongly curved. <italic>Inflorescence</italic> scarcely exceeding vegetative leaves; <italic>branches</italic> densely pilosulous or hirtellous. <italic>Heads</italic> sessile in clusters of 3–7, ca. 10–11 mm tall × 2 mm wide; <italic>involucres</italic> cylindrical to fusiform; bracts mostly deciduous, ca. 15 in ca. 5 series, 1.0–5.5 mm long, ca. 1.2 mm wide, apices short-acute, ovate to narrowly elliptical, yellowish or with reddish median stripe, puberulous to nearly glabrous outside. <italic>Florets</italic> with corollas white to bluish white or lavender, ca. 5.5 mm long, with glandular dots on basal tube and tips of lobes, few small trichomes<!--PageBreak--> on lobe tips, tubes ca. 2 mm long, lobes ca. 4 mm long, with some non-glandular trichomes; <italic>anther thecae</italic> ca. 2 mm long. <italic>Achenes</italic> 2.0–2.5 mm long; <italic>pappus</italic> white, of ca. 50 bristles mostly ca. 6 mm long, not or scarcely broadened toward tips. <italic>Pollen</italic> grains 37–47 µm in diam.</p><fig id="F5" position="float" orientation="portrait"><label>Figure 5.</label><caption><p>Photographs of <italic><tp:taxon-name>Cuatrecasanthus</tp:taxon-name></italic> types: <bold>A</bold> <italic><tp:taxon-name>Cuatrecasanthus flexipappus</tp:taxon-name></italic>, holotype (NY) <bold>B</bold> <italic><tp:taxon-name>Cuatrecasanthus giannasii</tp:taxon-name></italic>, holotype (S).</p></caption><graphic xmlns:xlink="http://www.w3.org/1999/xlink" xlink:href="PhytoKeys-014-023-g005.jpg" position="float" orientation="portrait" xlink:type="simple"/></fig></tp:treatment-sec><tp:treatment-sec sec-type="Additional specimens examined"><title>Additional specimens examined.</title><p>Ecuador. <bold>Loja:</bold> along road between Loja and Zamora, ca. km 11 [<named-content xmlns:xlink="http://www.w3.org/1999/xlink" content-type="dwc:verbatimCoordinates" xlink:type="simple">03°59'0"S, 79°08'16"W</named-content>, estimated], 2600 m, 2 August 1978, <italic>Zarucchi &amp; Andrade 2304</italic> (US); Carretera Loja–Zamora, km 13, 2500 m [<named-content xmlns:xlink="http://www.w3.org/1999/xlink" content-type="dwc:verbatimCoordinates" xlink:type="simple">03°59'00"S, 79°07'00"W</named-content>, estimated], 16 August 1983, <italic>Jaramillo &amp; Winnerskojold 5812</italic> (AAU); Loja–Zamora road, ca. km 15, <named-content xmlns:xlink="http://www.w3.org/1999/xlink" content-type="dwc:verbatimCoordinates" xlink:type="simple">03°58'S, 79°08'W</named-content>, 2400–2700 m, 22–23 April 1984, <italic>Madsen 74081</italic> (AAU, QCA, US); In the páramo of “El Tiro,” located at northern terminus of Podocarpus National Park, 500 m from the Loja–Zamora highway, <named-content xmlns:xlink="http://www.w3.org/1999/xlink" content-type="dwc:verbatimCoordinates" xlink:type="simple">03°59'S, 79°08'W</named-content>, 2940–2970 m, 14 April 1992, <italic>Keating 143</italic> (US); In the <!--PageBreak--><!--PageBreak--><!--PageBreak-->páramo and shrub páramo above the Refugio de Cajanuma (Centro de Información), Podocarpus National Park, <named-content xmlns:xlink="http://www.w3.org/1999/xlink" content-type="dwc:verbatimCoordinates" xlink:type="simple">04°07'00"S, 79°09'30"W</named-content>, 2800 m, 31 July 1993, <italic>Keating 409</italic> (US). <bold>Zamora-Chinchipe:</bold> 14.8 km from transit control out of Loja on ro<!--PageBreak-->ad to Zamora [<named-content xmlns:xlink="http://www.w3.org/1999/xlink" content-type="dwc:verbatimCoordinates" xlink:type="simple">03°59'10"S, 79°08'02"W</named-content>, estimated], 2500 m, 8 July 1983, <italic>Keeley &amp; Keeley 4104, 4105, 4106, 4107, 4108, 4109, 4110, 4111, 4115</italic> (K, US); <italic>Keeley &amp; Keeley 4112, 4114</italic> (US);Zamora, carretera Loja–Zamora, Estación Científica San Francisco, sendero hacia las antenas. Colecciones cerca del Francisco 4, en Transecto 2, <named-content xmlns:xlink="http://www.w3.org/1999/xlink" content-type="dwc:verbatimCoordinates" xlink:type="simple">03°58'S, 79°04'W</named-content>, 3000 m, 29 April 2000; <italic>Freire Fierro 3121</italic> (MO, US).</p><p>Peru. <bold>Cajamarca:</bold> Prov. Jaen; E slope of Paso de Huascarai, head of Quebrada Granadillas, 15 km SE of Huancabamba, <named-content xmlns:xlink="http://www.w3.org/1999/xlink" content-type="dwc:verbatimCoordinates" xlink:type="simple">05°22'S, 79°20'W</named-content>, 3000 m, 10 June 1947, <italic>Fosberg 27852</italic> (US). <bold>Piura:</bold> Prov. Huancabamba; Los Llanos to Chorro Blanco (Sapalache – Chiguelas), 2650 m, <named-content xmlns:xlink="http://www.w3.org/1999/xlink" content-type="dwc:verbatimCoordinates" xlink:type="simple">5°08.2'S, 79°24.6'W</named-content>, 19 Oct. 2001, <italic>Sagasteguí, Dillon, Leiva, &amp; Zapata 16781</italic> (F, HUT).</p></tp:treatment-sec><tp:treatment-sec sec-type="Habitat"><title>Habitat.</title><p>Roadside, burned over cloud forest on steep south-facing slope; shrub páramo at 2400–3000 m in elevation.</p><p>The species is the most commonly collected member of the genus but apparently is sympatric with both <italic><tp:taxon-name>Cuatrecasanthus kingii</tp:taxon-name></italic> and <italic><tp:taxon-name>Cuatrecasanthus lanceolatus</tp:taxon-name></italic> in the area near the border between Loja and Zamora/Chinchipe. The species is very closely related to the northern Peruvian <italic><tp:taxon-name>Cuatrecasanthus jelskii</tp:taxon-name></italic> (Hieron.) H. Rob. The latter differs most obviously by the densely hirsute abaxial surface of the midvein of the leaves and erect rather than appressed trichomes of the abaxial blade surface. The adaxial leaf surface of the latter also has less strongly insculpate veins.</p></tp:treatment-sec><tp:treatment-sec sec-type="Preliminary conservation status"><title>Preliminary conservation status.</title><p>Data Deficient</p></tp:treatment-sec><tp:treatment-sec><!--Section generated to contain objects referenced in tp:taxon-treatment.--><fig id="F10" position="float" orientation="portrait"><label>Figure 10.</label><caption><p>Distribution map of <italic><tp:taxon-name>Cuatrecasanthus</tp:taxon-name></italic> species.</p></caption><graphic xmlns:xlink="http://www.w3.org/1999/xlink" xlink:href="PhytoKeys-014-023-g010.jpg" position="float" orientation="portrait" xlink:type="simple"/></fig></tp:treatment-sec></tp:taxon-treatment>
