# Supplementary material for: Cuatrecasanthus (Vernonieae, Compositae): A revision of a north-central Andean genus
Source: PhytoKeys. 2012 Jul 30;(14):23–41. doi: 10.3897/phytokeys.14.2520 (PMC3492924; doi:10.3897/phytokeys.14.2520)
Supplement: XML Treatment for Cuatrecasanthus giannasii [file phytokeys.14.2520-treatment3.xml]

<!DOCTYPE tp:taxon-treatment
  PUBLIC "-//TaxonX//DTD Taxonomic Treatment Publishing DTD v0 20100105//EN" "tax-treatment-NSO.dtd">
<tp:taxon-treatment xmlns:tp="http://www.plazi.org/taxpub"><tp:treatment-meta><mixed-citation publication-type="journal"><person-group><name><surname>Robinson</surname><given-names>Harold</given-names></name><name><surname>Funk</surname><given-names>Vicki A.</given-names></name></person-group><article-title>
                    <italic>Cuatrecasanthus</italic> (Vernonieae, Compositae): A revision of a north-central Andean genus
                </article-title><source>PhytoKeys</source><day>30</day><month>7</month><year>2012</year><volume>2012</volume><issue>14</issue><fpage>23</fpage><lpage>41</lpage><pub-id pub-id-type="doi">10.3897/phytokeys.14.2520</pub-id></mixed-citation></tp:treatment-meta><tp:nomenclature><label>2.</label><tp:taxon-name>
                        <tp:taxon-name-part taxon-name-part-type="genus">Cuatrecasanthus</tp:taxon-name-part>
                        <tp:taxon-name-part taxon-name-part-type="species">giannasii</tp:taxon-name-part>
                    <object-id xmlns:xlink="http://www.w3.org/1999/xlink" xlink:type="simple">urn:lsid:ipni.org:names:77121072-1</object-id>
								<object-id xmlns:xlink="http://www.w3.org/1999/xlink" xlink:type="simple">http://species-id.net/wiki/Cuatrecasanthus_giannasii</object-id>
								</tp:taxon-name><tp:taxon-authority>(Stutts) H. Rob. &amp; V.A. Funk</tp:taxon-authority><tp:taxon-status xmlns:xlink="http://www.w3.org/1999/xlink" xlink:type="simple">comb. nov.</tp:taxon-status><xref ref-type="fig" rid="F5">Figs 5B</xref><xref ref-type="fig" rid="F10">10</xref></tp:nomenclature><tp:treatment-sec sec-type="Type - Based on"><p>Type: Based on <italic><tp:taxon-name>Vernonia giannasii</tp:taxon-name></italic> Stutts</p><p><italic><tp:taxon-name>Vernonia giannasii</tp:taxon-name></italic> Stutts, Brittonia 32(2): 162 (1980).</p></tp:treatment-sec><tp:treatment-sec sec-type="Type"><title>Type.</title><p>Ecuador. Morona-Santiago [formerly Santiago-Zamora]: Camino Cuenca, General Plaza (Limon), 39–41, [<named-content xmlns:xlink="http://www.w3.org/1999/xlink" content-type="dwc:verbatimCoordinates" xlink:type="simple">02°59'S, 78°41'W</named-content>, estimated], 2300 m, 19 September 1967, <italic>B. Sparre 18721</italic> (holotype: S!).</p></tp:treatment-sec><tp:treatment-sec sec-type="Description"><title>Description.</title><p><italic>Vines or scrambling shrubs</italic>; stems flexuous, densely pilose with long, mostly single-celled trichomes. <italic>Leaves</italic> with petioles 0.4–0.7 cm long; <italic>blades</italic> subchartaceous, elliptical, mostly 3.5–8.5 cm long, 1.0–2.5 cm wide, acuminate at base, acute to short-acuminate at apex, margins appearing entire, narrowly recurved, with inflexed teeth distally, adaxial surface, dark green, bullulate, sparsely short-scabridulous, secondary and tertiary veins insculpate, abaxial surface pale green with thin white cover of myceliiform branched trichomes, minutely pilosulous with pale trichomes on veins, without dark trichomes, all veins and veinlets exsculpate; <italic>secondary veins</italic> ca. 5 or 6 on each side of midvein, spreading at base at 45–50° angles, curved and more strongly ascending near margins. <italic>Inflorescence</italic> terminal and from axils of uppermost leaves, not or scarcely exceeding the leaves, rounded corymbiform; branches short, puberulous. <italic>Heads</italic> sessile with up to 9 clustered in dense glomerules, 8–10 mm tall, ca. 2 mm wide; <italic>involucre</italic> cylindrical or narrowed distally and fusiform, bracts ca. 16 in ca. 5 series, short-ovate to oblong elliptical, 2.0–5.5 mm long, 1.0–1.5 mm wide, apices short-acute, slightly darkened distally, sometimes with reddish median line, glabrous outside. <italic>Florets</italic> with corollas pale lavender, ca. 6.5 mm long, with glandular dots on basal tube and tips of lobes, tubes ca. 2.5 mm long, lobes ca. 4 mm long; <italic>anther thecae</italic> ca. 2.5 mm long. <italic>Achenes</italic> ca. 2.5 mm long; <italic>pappus</italic> white, of ca. 40 capillary bristles ca. 6.5 mm long, distinctly broadened toward tips. <italic>Pollen</italic> grains ca. 40 µm in diam.</p></tp:treatment-sec><tp:treatment-sec sec-type="Additional specimens examined"><title>Additional specimens examined. </title><p>Ecuador. <bold>Loja:</bold> Loja to Zamora, 1876, <italic>André K1152</italic> (F, NY). <bold>Morona-Santiago</bold> [formerly Santiago-Zamora]: Eastern slope of the cordillera, Valley of the ríos Negro and Chupianza (on trail from Sevilla de Oro to Mendez, Tambo Consuelo to Tambo Cerro Negro, [<named-content xmlns:xlink="http://www.w3.org/1999/xlink" content-type="dwc:verbatimCoordinates" xlink:type="simple">01°49'S, 78°23'W</named-content>, estimated], 2400-3000 m, 17 December 1944, <italic>Camp E-1619</italic> (NY, US).</p><p>The species is known only from Morona-Santiago and Loja, Ecuador, between 2300 and 3200 m in elevation (<xref ref-type="fig" rid="F10">Fig. 10</xref>).</p><p>Camp describes the habit as a vine and this character would easily distinguish the species, but the type specimen has no information on the habit and it appears to be a sturdier plant. Only new collections that document the habit will resolve this issue.</p></tp:treatment-sec><tp:treatment-sec sec-type="Preliminary conservation status"><title>Preliminary conservation status.</title><p>Data Deficient<!--PageBreak--></p></tp:treatment-sec><tp:treatment-sec><!--Section generated to contain objects referenced in tp:taxon-treatment.--><fig id="F5" position="float" orientation="portrait"><label>Figure 5.</label><caption><p>Photographs of <italic><tp:taxon-name>Cuatrecasanthus</tp:taxon-name></italic> types: <bold>A</bold> <italic><tp:taxon-name>Cuatrecasanthus flexipappus</tp:taxon-name></italic>, holotype (NY) <bold>B</bold> <italic><tp:taxon-name>Cuatrecasanthus giannasii</tp:taxon-name></italic>, holotype (S).</p></caption><graphic xmlns:xlink="http://www.w3.org/1999/xlink" xlink:href="PhytoKeys-014-023-g005.jpg" position="float" orientation="portrait" xlink:type="simple"/></fig><fig id="F10" position="float" orientation="portrait"><label>Figure 10.</label><caption><p>Distribution map of <italic><tp:taxon-name>Cuatrecasanthus</tp:taxon-name></italic> species.</p></caption><graphic xmlns:xlink="http://www.w3.org/1999/xlink" xlink:href="PhytoKeys-014-023-g010.jpg" position="float" orientation="portrait" xlink:type="simple"/></fig></tp:treatment-sec></tp:taxon-treatment>
