# Supplementary material for: Cuatrecasanthus (Vernonieae, Compositae): A revision of a north-central Andean genus
Source: PhytoKeys. 2012 Jul 30;(14):23–41. doi: 10.3897/phytokeys.14.2520 (PMC3492924; doi:10.3897/phytokeys.14.2520)
Supplement: XML Treatment for Cuatrecasanthus jelski [file phytokeys.14.2520-treatment4.xml]

<!DOCTYPE tp:taxon-treatment
  PUBLIC "-//TaxonX//DTD Taxonomic Treatment Publishing DTD v0 20100105//EN" "tax-treatment-NSO.dtd">
<tp:taxon-treatment xmlns:tp="http://www.plazi.org/taxpub"><tp:treatment-meta><mixed-citation publication-type="journal"><person-group><name><surname>Robinson</surname><given-names>Harold</given-names></name><name><surname>Funk</surname><given-names>Vicki A.</given-names></name></person-group><article-title>
                    <italic>Cuatrecasanthus</italic> (Vernonieae, Compositae): A revision of a north-central Andean genus
                </article-title><source>PhytoKeys</source><day>30</day><month>7</month><year>2012</year><volume>2012</volume><issue>14</issue><fpage>23</fpage><lpage>41</lpage><pub-id pub-id-type="doi">10.3897/phytokeys.14.2520</pub-id></mixed-citation></tp:treatment-meta><tp:nomenclature><label>3.</label><tp:taxon-name>
                        <tp:taxon-name-part taxon-name-part-type="genus">Cuatrecasanthus</tp:taxon-name-part>
                        <tp:taxon-name-part taxon-name-part-type="species">jelski</tp:taxon-name-part>
                    <object-id xmlns:xlink="http://www.w3.org/1999/xlink" xlink:type="simple">http://species-id.net/wiki/Cuatrecasanthus_jelski</object-id>
								</tp:taxon-name><tp:taxon-authority>(Hieron.) H. Rob., Revista Colomb. Ci. Exact. 17 (65): 210 (1989).</tp:taxon-authority><xref ref-type="fig" rid="F6">Figs 6A</xref><xref ref-type="fig" rid="F10">10</xref></tp:nomenclature><tp:treatment-sec sec-type="Type - Based on"><p>Type: Based on <italic><tp:taxon-name>Eremanthus jelskii</tp:taxon-name></italic> Hieron.</p><p><italic><tp:taxon-name>Eremanthus jelskii</tp:taxon-name></italic> Hieron., Bot. Jahrb. Syst. 36(5): 462 (1905), non <italic><tp:taxon-name>Vernonia jelskii</tp:taxon-name></italic> Hieron., Bot. Jahrb. Syst. 36(5): 459 (1905).</p><p>Type: Peru. Cajamarca: Prope Shanyn (Quebrada Lejia) [probably not far from Tambillo] [<named-content xmlns:xlink="http://www.w3.org/1999/xlink" content-type="dwc:verbatimCoordinates" xlink:type="simple">05°40'50"S, 79°16'7"W</named-content>, Cerro Tambillo, estimated], <italic><tp:taxon-name>Jelski 776</tp:taxon-name></italic> (holotype: B, destroyed, photos F, US! [F neg. 14657]; lectotype, designated here: US!).</p><p><italic><tp:taxon-name>Vernonia shanynensis</tp:taxon-name></italic> MacLeish, Syst. Bot. 9 (2): 135 (1984), nom. nov. for <italic><tp:taxon-name>Eremanthus jelskii</tp:taxon-name></italic>.</p><p>Type: Based on <italic><tp:taxon-name>Eremanthus jelskii</tp:taxon-name></italic> Hieron.</p></tp:treatment-sec><tp:treatment-sec sec-type="Description"><title>Description.</title><p><italic>Shrubs or small trees</italic>, 1.0–3.0 m tall; <italic>stems</italic> densely velutinous (short velvety) with dark brown trichomes. <italic>Leaves</italic> with petioles 0.3–0.5 cm long; <italic>blades</italic> narrowly to broadly elliptical, mostly 3–10 cm long, 1–2.5 cm wide, narrowly acuminate at base and apex, margin narrowly but strongly recurved, with few inturned teeth distally, adaxial surface dark green, glabrous or with appressed puberulence, secondary and tertiary veins insculpate, abaxial surface pale green covered with erect, stiff, yellowish trichomes intermixed with less evident whitish prostrate myceliiform branching trichomes, midvein with dense spreading pubescence; <italic>secondary veins</italic> ca. 5–6 pairs, spreading from midvein at 45–55° angles, strongly arched. <italic>Inflorescence</italic> scarcely exceeding vegetative leaves, with intermixed foliiform bracteoles; <italic>branches</italic> densely pilosulous or hirtellous. <italic>Heads</italic> sessile in clusters of 3–7 within larger glomerules, 10−11 mm tall × 1.5−2.0 mm wide; <italic>involucres</italic> cylindrical to fusiform; <italic>bracts</italic> ca. 9–12 in ca. 4 series, 1–5 mm long, ca. 1.2 mm wide, apices short-acute, ovate to narrowly elliptical, yellowish darkened tip, outer bracts puberulous, inner bracts glabrous outside. <italic>Florets</italic> with corollas violet, ca. 6 mm long, with glandular dots on tube and tips of lobes, tubes ca. 2.5 mm long, lobes ca. 3.5 mm long; <italic>anther thecae</italic> deep purple, ca. 3 mm long. <italic>Achenes</italic> 2.0–2.5 mm long; <italic>pappus</italic> white, of 32–ca. 50 bristles mostly ca. 6 mm long, not or scarcely broadened toward tips. <italic>Pollen</italic> grains 37–47 µm in diam.</p><fig id="F6" position="float" orientation="portrait"><label>Figure 6.</label><caption><p>Photographs of <italic><tp:taxon-name>Cuatrecasanthus</tp:taxon-name></italic> types: <bold>A</bold> <italic><tp:taxon-name>Cuatrecasanthus jelskii</tp:taxon-name></italic>, lectotype (US) <bold>B</bold> <italic><tp:taxon-name>Cuatrecasanthus kingii</tp:taxon-name></italic>, holotype (US).</p></caption><graphic xmlns:xlink="http://www.w3.org/1999/xlink" xlink:href="PhytoKeys-014-023-g006.jpg" position="float" orientation="portrait" xlink:type="simple"/></fig></tp:treatment-sec><tp:treatment-sec sec-type="Additional specimen examined"><title>Additional specimen examined. </title><p>Peru. <bold>Cajamarca:</bold> Prov. Cutervo; La Pucarilla, entre Sócota y San Andrés [<named-content xmlns:xlink="http://www.w3.org/1999/xlink" content-type="dwc:verbatimCoordinates" xlink:type="simple">6°16'S, 78°42'W</named-content>, estimated based on elevation], 2500–2650 m, 24 June 1988, <italic>Sánchez Vega 4868</italic> (CPUN, F, US); 2450 m, 14 November 1986, <italic>Mostacero, Leiva, Mejía, Peláez, &amp; Guevara 1631</italic> (F, HUT); 2 Nov 1991, <italic>Sánchez Vega, Sagastegui &amp; Guevara 5990</italic> (CPUN); Prov. San Ignacio; Cordillera del Condor, Munic. Dist. Huarango, Nuevo Mundo, Caserio Rey del Oriente, arriba, Caseríos Gosén [<named-content xmlns:xlink="http://www.w3.org/1999/xlink" content-type="dwc:verbatimCoordinates" xlink:type="simple">5°19'S, 78°43'W</named-content>, estimated for CG but elevation too low] y Pisaguas, 1800 m, 26 July 1997, <italic>Rodríguez &amp; Campos 1816</italic> (MO, US). <bold>Lambayeque:</bold> Prov. Ferrañafe; Paso Upaypecc, Cañaris [<named-content xmlns:xlink="http://www.w3.org/1999/xlink" content-type="dwc:verbatimCoordinates" xlink:type="simple">6°03'S, 79°16'W</named-content>, estimated for Cañaris], 3000 m, 25 June 1989, <italic>Llatas Quiroz 2499</italic> (F).</p></tp:treatment-sec><tp:treatment-sec sec-type="Habitat"><title>Habitat.</title><p><italic>Rodríguez &amp; Campos 1816</italic> was described as having been collected in primary forest. The range in elevation that has been reported is 1800–3000 m (<xref ref-type="fig" rid="F10">Fig. 10</xref>).</p><p>This species was the first member of the genus to be described. At the time of its description, a comparison was made to Brazilian species of <italic><tp:taxon-name>Eremanthus</tp:taxon-name></italic>, members of the comparatively distantly related subtribe <tp:taxon-name>Lychnophorinae</tp:taxon-name>. Herbaria that might hold Jelski collections from Peru and therefore might have additional isolectotypes (according to <xref ref-type="bibr" rid="B1">Chaudhri et al. 1972</xref>) are F, KRA, NY and W.</p></tp:treatment-sec><tp:treatment-sec sec-type="Preliminary conservation status"><title>Preliminary conservation status.</title><p>Data Deficient</p></tp:treatment-sec><tp:treatment-sec><!--Section generated to contain objects referenced in tp:taxon-treatment.--><fig id="F10" position="float" orientation="portrait"><label>Figure 10.</label><caption><p>Distribution map of <italic><tp:taxon-name>Cuatrecasanthus</tp:taxon-name></italic> species.</p></caption><graphic xmlns:xlink="http://www.w3.org/1999/xlink" xlink:href="PhytoKeys-014-023-g010.jpg" position="float" orientation="portrait" xlink:type="simple"/></fig></tp:treatment-sec><ref-list><ref id="B1"><mixed-citation xmlns:xlink="http://www.w3.org/1999/xlink" xlink:type="simple"><person-group><name name-style="western"><surname>Chaudhri</surname><given-names>MN</given-names></name><name name-style="western"><surname>Vegter</surname><given-names>IH</given-names></name><name name-style="western"><surname>DeWal</surname><given-names>CM</given-names></name></person-group> (<year>1972</year>)<article-title> Index Herbariorum part II(3), Collectors I-L.</article-title><source>Regnum Vegetabile </source><volume>86</volume>: <fpage>1</fpage>-<lpage>473</lpage>.</mixed-citation></ref></ref-list></tp:taxon-treatment>
