# Supplementary material for: Cuatrecasanthus (Vernonieae, Compositae): A revision of a north-central Andean genus
Source: PhytoKeys. 2012 Jul 30;(14):23–41. doi: 10.3897/phytokeys.14.2520 (PMC3492924; doi:10.3897/phytokeys.14.2520)
Supplement: XML Treatment for Cuatrecasanthus kingii [file phytokeys.14.2520-treatment5.xml]

<!DOCTYPE tp:taxon-treatment
  PUBLIC "-//TaxonX//DTD Taxonomic Treatment Publishing DTD v0 20100105//EN" "tax-treatment-NSO.dtd">
<tp:taxon-treatment xmlns:tp="http://www.plazi.org/taxpub"><tp:treatment-meta><mixed-citation publication-type="journal"><person-group><name><surname>Robinson</surname><given-names>Harold</given-names></name><name><surname>Funk</surname><given-names>Vicki A.</given-names></name></person-group><article-title>
                    <italic>Cuatrecasanthus</italic> (Vernonieae, Compositae): A revision of a north-central Andean genus
                </article-title><source>PhytoKeys</source><day>30</day><month>7</month><year>2012</year><volume>2012</volume><issue>14</issue><fpage>23</fpage><lpage>41</lpage><pub-id pub-id-type="doi">10.3897/phytokeys.14.2520</pub-id></mixed-citation></tp:treatment-meta><tp:nomenclature><label>4.</label><tp:taxon-name>
                        <tp:taxon-name-part taxon-name-part-type="genus">Cuatrecasanthus</tp:taxon-name-part>
                        <tp:taxon-name-part taxon-name-part-type="species">kingii</tp:taxon-name-part>
                    <object-id xmlns:xlink="http://www.w3.org/1999/xlink" xlink:type="simple">urn:lsid:ipni.org:names:77121073-1</object-id>
								<object-id xmlns:xlink="http://www.w3.org/1999/xlink" xlink:type="simple">http://species-id.net/wiki/Cuatrecasanthus_kingii</object-id>
								</tp:taxon-name><tp:taxon-authority>H. Rob. &amp; V.A. Funk</tp:taxon-authority><tp:taxon-status xmlns:xlink="http://www.w3.org/1999/xlink" xlink:type="simple">sp. nov.</tp:taxon-status><xref ref-type="fig" rid="F6">Figs 6B</xref><xref ref-type="fig" rid="F7">7</xref><xref ref-type="fig" rid="F10">10</xref></tp:nomenclature><tp:treatment-sec sec-type="Type"><title>Type.</title><p>Ecuador. Zamora–Chinchipe: 17 km E of Loja on the road to Zamora [<named-content xmlns:xlink="http://www.w3.org/1999/xlink" content-type="dwc:verbatimCoordinates" xlink:type="simple">03°58'53"S, 79°06'31"W</named-content>, estimated], 7800 ft [2370 m], 31 January 1979, <italic>King &amp; Almeda 7928</italic> (holotype: US!; isotype: CAS).</p></tp:treatment-sec><tp:treatment-sec sec-type="Description"><title>Description.</title><p><italic>Shrubs</italic> to 1 m tall, bases erect or decumbent to rhizomate; <italic>stems</italic> densely lanulate with tawny mostly single-celled trichomes. <italic>Leaves</italic> with petioles 0.8<!--PageBreak--><!--PageBreak-->–2.0 cm long; <italic>blades</italic> ovate to elliptical, mostly 3.5–8.5 cm long, 2–3 cm wide; base acuminate, apex short-acuminate, margins appearing entire, narrowly recurved, with incurved teeth distally, adaxial surface dark, epidermal cells often paler in area along veins, surface plane or with slightly insculpate veins, densely hispidulous with stiff trichome bases, abaxial surface densely lanulate to sericeous with tawny trichomes, at surface with dense white cover of myceliumiiform stellate trichomes; <italic>secondary veins</italic> ca. 5 or 6 on each side of midvein, spreading at base at 45–50° angles, curved and more strongly ascending near margins. <italic>Inflorescence</italic> distinctly exceeding reduced distal leaves, with few long ascending branches; <italic>branches</italic> tomentellous with dark hairs. <italic>Heads</italic> sessile and with up to 12 clustered in dense ultimate glomerules, up to 10 mm tall, ca. 2 mm wide; <italic>involucre</italic> cylindrical or narrowed distally and fusiform, bracts brown, ca. 16 in ca. 5 series, short-ovate to oblong elliptical, 2.0–5.5 mm long, 1.0–1.5 mm wide, apices short-acute, slightly darkened distally, sometimes with reddish median line, scarious, glabrous outside. <italic>Florets</italic> with corollas possibly pale lavender, ca. 6.5 mm long, with numerous glandular dots on basal tube and few on tips of lobes, tips of lobes paucipilosulous, tube ca. 2.5 mm long, lobes ca. 4 mm long; <italic>anther thecae</italic> ca. 2.5 mm long. <italic>Achenes</italic> ca. 2.5 mm long; <italic>pappus</italic> white, of ca. 50 capillary bristles ca. 6.5 mm long, not or scarcely broadened toward tips. <italic>Pollen</italic> grains 35–42 µm in diam.</p><fig id="F7" position="float" orientation="portrait"><label>Figure 7.</label><caption><p><italic><tp:taxon-name>Cuatrecasanthus kingii</tp:taxon-name></italic>: <bold>A</bold> Habit <bold>B</bold> Detail of adaxial surface of leaf <bold>C</bold> Cluster of heads <bold>D</bold> Single head containing one floret <bold>E</bold> Floret showing corolla lobes divided to base of limb, with thickened margins <bold>F</bold> Style <bold>G</bold> Achene with 8–10 ribs.</p></caption><graphic xmlns:xlink="http://www.w3.org/1999/xlink" xlink:href="PhytoKeys-014-023-g007.jpg" position="float" orientation="portrait" xlink:type="simple"/></fig></tp:treatment-sec><tp:treatment-sec sec-type="Additional specimen examined"><title>Additional specimen examined.</title><p>Ecuador. <bold>Loja:</bold> 10 km E of Loja on road to Zamora [<named-content xmlns:xlink="http://www.w3.org/1999/xlink" content-type="dwc:verbatimCoordinates" xlink:type="simple">03°59'07"S, 79°08'16"W</named-content>, estimated], 2500 m, 31 January 1979, <italic>King &amp; Almeda 7920</italic> (CAS, US).</p></tp:treatment-sec><tp:treatment-sec sec-type="Habitat"><title>Habitat.</title><p>Secondary vegetation bordering steep wooded slopes; wet windswept forested ridge interspersed with pastures at elevations of 2370–2500 m (<xref ref-type="fig" rid="F10">Fig. 10</xref>).</p><p>The species has the most broadly elliptical leaf blades of any member of the genus. The most distinctive feature, however, is the mostly flat and hispidulous adaxial surface of the leaves. The distribution is restricted to the area near the pass between the Ecuadorian provinces of Loja and Zamora-Chinchipe (<xref ref-type="fig" rid="F10">Fig. 10</xref>).</p></tp:treatment-sec><tp:treatment-sec sec-type="Preliminary conservation status"><title>Preliminary conservation status.</title><p>Data Deficient</p></tp:treatment-sec><tp:treatment-sec><!--Section generated to contain objects referenced in tp:taxon-treatment.--><fig id="F6" position="float" orientation="portrait"><label>Figure 6.</label><caption><p>Photographs of <italic><tp:taxon-name>Cuatrecasanthus</tp:taxon-name></italic> types: <bold>A</bold> <italic><tp:taxon-name>Cuatrecasanthus jelskii</tp:taxon-name></italic>, lectotype (US) <bold>B</bold> <italic><tp:taxon-name>Cuatrecasanthus kingii</tp:taxon-name></italic>, holotype (US).</p></caption><graphic xmlns:xlink="http://www.w3.org/1999/xlink" xlink:href="PhytoKeys-014-023-g006.jpg" position="float" orientation="portrait" xlink:type="simple"/></fig><fig id="F10" position="float" orientation="portrait"><label>Figure 10.</label><caption><p>Distribution map of <italic><tp:taxon-name>Cuatrecasanthus</tp:taxon-name></italic> species.</p></caption><graphic xmlns:xlink="http://www.w3.org/1999/xlink" xlink:href="PhytoKeys-014-023-g010.jpg" position="float" orientation="portrait" xlink:type="simple"/></fig></tp:treatment-sec></tp:taxon-treatment>
