# Supplementary material for: Cuatrecasanthus (Vernonieae, Compositae): A revision of a north-central Andean genus
Source: PhytoKeys. 2012 Jul 30;(14):23–41. doi: 10.3897/phytokeys.14.2520 (PMC3492924; doi:10.3897/phytokeys.14.2520)
Supplement: XML Treatment for Cuatrecasanthus lanceolatus [file phytokeys.14.2520-treatment6.xml]

<!DOCTYPE tp:taxon-treatment
  PUBLIC "-//TaxonX//DTD Taxonomic Treatment Publishing DTD v0 20100105//EN" "tax-treatment-NSO.dtd">
<tp:taxon-treatment xmlns:tp="http://www.plazi.org/taxpub"><tp:treatment-meta><mixed-citation publication-type="journal"><person-group><name><surname>Robinson</surname><given-names>Harold</given-names></name><name><surname>Funk</surname><given-names>Vicki A.</given-names></name></person-group><article-title>
                    <italic>Cuatrecasanthus</italic> (Vernonieae, Compositae): A revision of a north-central Andean genus
                </article-title><source>PhytoKeys</source><day>30</day><month>7</month><year>2012</year><volume>2012</volume><issue>14</issue><fpage>23</fpage><lpage>41</lpage><pub-id pub-id-type="doi">10.3897/phytokeys.14.2520</pub-id></mixed-citation></tp:treatment-meta><tp:nomenclature><label>5.</label><tp:taxon-name>
                        <tp:taxon-name-part taxon-name-part-type="genus">Cuatrecasanthus</tp:taxon-name-part>
                        <tp:taxon-name-part taxon-name-part-type="species">lanceolatus</tp:taxon-name-part>
                    <object-id xmlns:xlink="http://www.w3.org/1999/xlink" xlink:type="simple">urn:lsid:ipni.org:names:77121074-1</object-id>
								<object-id xmlns:xlink="http://www.w3.org/1999/xlink" xlink:type="simple">http://species-id.net/wiki/Cuatrecasanthus_lanceolatus</object-id>
								</tp:taxon-name><tp:taxon-authority>H. Rob. &amp; V.A. Funk</tp:taxon-authority><tp:taxon-status xmlns:xlink="http://www.w3.org/1999/xlink" xlink:type="simple">sp. nov.</tp:taxon-status><xref ref-type="fig" rid="F8">Figs 8A</xref><xref ref-type="fig" rid="F9">9</xref><xref ref-type="fig" rid="F10">10</xref></tp:nomenclature><tp:treatment-sec sec-type="Type"><title>Type.</title><p>Ecuador. Zamora-Chinchipe:Loja–Zamora, km 20.6, <named-content xmlns:xlink="http://www.w3.org/1999/xlink" content-type="dwc:verbatimCoordinates" xlink:type="simple">03°57'S, 79°05'W</named-content>, 2650 m, 9 August 1997, <italic>G.P.Lewis 3424</italic> (holotype: US!; isotypes: AAU!, GB, K, LOJA, MO, QCA, QCNE).</p></tp:treatment-sec><tp:treatment-sec sec-type="Description"><title>Description.</title><p><italic>Shrubs to small trees</italic> up to 2 m high; <italic>stems</italic> flexuous above, hexagonal, densely pilose with brownish trichomes. <italic>Leaves</italic> with petioles mostly 0.5–1.5 cm long; <italic>blades</italic> lanceolate, broadest at basal 1/3, 4.0–9.5 cm long, 1–3 cm wide, apex distally narrowly acute, not acuminate, margins not or scarcely recurved distally, with marginal teeth projecting upward or outward (may vary in intensity), not inward, adaxial surface <!--PageBreak-->dark green, lamina dotted with gland-like persistent or aborted stumps of small scaber, with weakly insculpate veins, abaxial surface gray-green, tawny-pilose, sometimes contorted, denser on veins, with thin grayish prostrate myceliiform branching trichomes; <italic>secondary veins</italic> in 4–5 pairs, strongly ascending. <italic>Inflorescence</italic> distinctly exceeding the reduced distal leaves, main axis and branches mostly deflected at nodes, rounded corymbiform; <italic>branches</italic> tomentellous. <italic>Heads</italic> sessile in clusters of 2–6 congested in larger dense glomerules, 10–11 mm high × 2 mm wide; <italic>involucres</italic> cylindrical or fusiform, ca. 16 in ca. 5 series, 1.0–4.5 mm long, ca. 1.2 mm wide, short-acute, greenish brown, darkened at tips or along midvein distally, glabrous. <italic>Florets</italic> with corollas pink-lilac, ca. 6 mm long, with numerous glandular dots on basal tubes, with a few short hairs at apices of tubes, tubes ca. 2 mm long, lobes ca. 4 mm long; <italic>anther thecae</italic> dark reddish brown, ca. 2.5 mm long. <italic>Achenes</italic> ca. 2 mm long; <italic>pappus</italic> white, of ca. 45 capillary bristles ca. 6.5 mm long, not or scarcely broadened at tips. <italic>Pollen</italic> grains ca. 35 µm in diam.</p><fig id="F8" position="float" orientation="portrait"><label>Figure 8.</label><caption><p>Photographs of <italic><tp:taxon-name>Cuatrecasanthus</tp:taxon-name></italic> types: <bold>A</bold> <italic><tp:taxon-name>Cuatrecasanthus lanceolatus</tp:taxon-name></italic>, holotype (US) <bold>B</bold> <italic><tp:taxon-name>Cuatrecasanthus sandemanii</tp:taxon-name></italic>, holotype (BM).</p></caption><graphic xmlns:xlink="http://www.w3.org/1999/xlink" xlink:href="PhytoKeys-014-023-g008.jpg" position="float" orientation="portrait" xlink:type="simple"/></fig><fig id="F9" position="float" orientation="portrait"><label>Figure 9.</label><caption><p><italic><tp:taxon-name>Cuatecasanthus lanceolatus</tp:taxon-name></italic>: <bold>A</bold> Habit <bold>B</bold> Cluster of heads <bold>C</bold> Single head containing one floret <bold>D</bold> Floret showing corolla lobes divided to base of limb, with thickened margins and apical pubescence <bold>E</bold> Style <bold>F</bold> Achene with 8–10 ribs.</p></caption><graphic xmlns:xlink="http://www.w3.org/1999/xlink" xlink:href="PhytoKeys-014-023-g009.jpg" position="float" orientation="portrait" xlink:type="simple"/></fig></tp:treatment-sec><tp:treatment-sec sec-type="Additional specimens examined"><title>Additional specimens examined.</title><p>Ecuador. <bold>Loja:</bold> Road to Zamora from Loja, km 12–14, near top of pass, [<named-content xmlns:xlink="http://www.w3.org/1999/xlink" content-type="dwc:verbatimCoordinates" xlink:type="simple">03°59'6"S, 79°08'23"W</named-content>, estimated], 2800 m, 28 September 1961, <italic>Dodson &amp; Thien 781</italic> (US-2!).</p></tp:treatment-sec><tp:treatment-sec sec-type="Habitat"><title>Habitat. </title><p>Local in secondary scrub at 2650–2800 m in elevation (<xref ref-type="fig" rid="F10">Fig. 10</xref>).</p><fig id="F10" position="float" orientation="portrait"><label>Figure 10.</label><caption><p>Distribution map of <italic><tp:taxon-name>Cuatrecasanthus</tp:taxon-name></italic> species.</p></caption><graphic xmlns:xlink="http://www.w3.org/1999/xlink" xlink:href="PhytoKeys-014-023-g010.jpg" position="float" orientation="portrait" xlink:type="simple"/></fig></tp:treatment-sec><tp:treatment-sec sec-type="Preliminary conservation status"><title>Preliminary conservation status.</title><p>Data Deficient<!--PageBreak--><!--PageBreak--><!--PageBreak--></p></tp:treatment-sec></tp:taxon-treatment>
