# Supplementary material for: Cuatrecasanthus (Vernonieae, Compositae): A revision of a north-central Andean genus
Source: PhytoKeys. 2012 Jul 30;(14):23–41. doi: 10.3897/phytokeys.14.2520 (PMC3492924; doi:10.3897/phytokeys.14.2520)
Supplement: XML Treatment for Cuatrecasanthus sandemanii [file phytokeys.14.2520-treatment7.xml]

<!DOCTYPE tp:taxon-treatment
  PUBLIC "-//TaxonX//DTD Taxonomic Treatment Publishing DTD v0 20100105//EN" "tax-treatment-NSO.dtd">
<tp:taxon-treatment xmlns:tp="http://www.plazi.org/taxpub"><tp:treatment-meta><mixed-citation publication-type="journal"><person-group><name><surname>Robinson</surname><given-names>Harold</given-names></name><name><surname>Funk</surname><given-names>Vicki A.</given-names></name></person-group><article-title>
                    <italic>Cuatrecasanthus</italic> (Vernonieae, Compositae): A revision of a north-central Andean genus
                </article-title><source>PhytoKeys</source><day>30</day><month>7</month><year>2012</year><volume>2012</volume><issue>14</issue><fpage>23</fpage><lpage>41</lpage><pub-id pub-id-type="doi">10.3897/phytokeys.14.2520</pub-id></mixed-citation></tp:treatment-meta><tp:nomenclature><label>6.</label><tp:taxon-name>
                        <tp:taxon-name-part taxon-name-part-type="genus">Cuatrecasanthus</tp:taxon-name-part>
                        <tp:taxon-name-part taxon-name-part-type="species">sandemanii</tp:taxon-name-part>
                    <object-id xmlns:xlink="http://www.w3.org/1999/xlink" xlink:type="simple">http://species-id.net/wiki/Cuatrecasanthus_sandemanii</object-id>
								</tp:taxon-name><tp:taxon-authority>(H. Rob. &amp; B. Kahn) H. Rob., Revista Colomb. Ci. Exact. 17 (65): 210 (1989).</tp:taxon-authority><xref ref-type="fig" rid="F8">Figs 8B</xref><xref ref-type="fig" rid="F10">10</xref></tp:nomenclature><tp:treatment-sec sec-type="Type - Based on"><p>Type: Based on <italic><tp:taxon-name>Vernonia sandemanii</tp:taxon-name></italic> H. Rob. &amp; B. Kahn</p><p><italic><tp:taxon-name>Vernonia sandemanii</tp:taxon-name></italic> H. Rob. &amp; B. Kahn, Phytologia 58(4): 253 (1985).</p></tp:treatment-sec><tp:treatment-sec sec-type="Type"><title>Type:</title><p>Peru. Huánuco: Carpish (above Huánuco) [<named-content xmlns:xlink="http://www.w3.org/1999/xlink" content-type="dwc:verbatimCoordinates" xlink:type="simple">09°56'47"S, 76°15'51"W</named-content>, estimated], 8500 ft [2600 m], June 1938, <italic>Cuatrecasanthus Sandeman 219</italic> (holotype: BM!; isotype: K).</p></tp:treatment-sec><tp:treatment-sec sec-type="Description"><title>Description.</title><p><italic>Shrubs to small trees</italic>, to 3.3 m high; <italic>stems</italic> brownish, flexuous above, terete, irregularly appressed pilosulous with short pale trichomes. <italic>Leaves</italic> with petioles mostly 1–3 mm long; <italic>blades</italic> thinly papyraceous (the only species), elliptical, broadest near middle, mostly 7–9 cm long, 1.5–2.7 cm wide, base cuneate, apex narrowly acute to short acuminate, margins narrowly recurved, less recurved at apex, margins becoming shortly serrate distally with few inrolled teeth, adaxial surface dark green, rather shiny, sparsely pilosulous, more densely pilosulous on major veins, primary, secondary and tertiary veins insculpate, abaxial surface whitish, pale sericeous on veins, between major veins whitish tomentellous with prostrate myceliiform branching trichomes; <italic>secondary veins</italic> ascending with5–9 pairs. <italic>Inflorescence</italic> distinctly exceeding the reduced distal leaves, main axis and branches somewhat deflected at nodes, larger foliiform bracts restricted to primary nodes; <italic>branches</italic> densely yellowish sericeous. <italic>Heads</italic> sessile in clusters of 2–6 and clusters congested in numerous larger dense glomerules, 10–12 mm high × 1.5–2.0 mm wide; <italic>involucres</italic> cylindrical or fusiform; involucral bracts greenish brown with exposed parts purplish, ca. 15 in 4–5 series, 1.5–5.0 mm long, ca. 1 mm wide, outer bracts ovate, glabrous to subtomentellous outside, apices rounded to short-obtuse, becoming frayed, linear to narrowly elliptical, mostly glabrous, distally slightly appressed puberulous, short-acute, darkened at tips. <italic>Florets</italic> with corollas violet, ca. 8 mm long, with numerous glandular dots outside, denser on tube and few on tips of lobes, tube 3.5–4.0 mm long, lobes 3.5–4.0 mm long, ca. 0.7 mm wide; <italic>anther thecae</italic> dark reddish brown, ca. 1.3 mm long, bases papillose-fringed; apical appendage oblong, apex rounded. <italic>Achenes</italic> ca. 2 mm long, costae shortly setuliferous, between costae glandular punctate; <italic>pappus</italic> white, of ca. 65 capillary bristles ca. 7 mm long, slightly broadened at tips. <italic>Pollen</italic> grains ca. 45 µm in diam. in fluid.</p></tp:treatment-sec><tp:treatment-sec sec-type="Additional specimens examined"><title>Additional specimens examined. </title><p>Peru. <bold>Huánuco:</bold> Prov. Huánuco, alturas de Carpish, entre Huánuco y Tingo María [<named-content xmlns:xlink="http://www.w3.org/1999/xlink" content-type="dwc:verbatimCoordinates" xlink:type="simple">09°43'11"S, 76°05'56"W</named-content>, estimated], 2800 m, February 1940, <italic>Ridoutt s.n.</italic> (USM #11579, US); Carpish, entre Huánuco y Tingo María [<named-content xmlns:xlink="http://www.w3.org/1999/xlink" content-type="dwc:verbatimCoordinates" xlink:type="simple">09°47'56"S, 76°05'47"W</named-content>, estimated], 2800–2900 m, 22 August 1946, <italic>Ferreyra 1214</italic> (USM, US), 9 August 1947, <italic>Ferreyra 2347</italic> (US); Alrededor del Tunel de Carpish, <named-content xmlns:xlink="http://www.w3.org/1999/xlink" content-type="dwc:verbatimCoordinates" xlink:type="simple">09°43'37"S, 76°06'07"W</named-content>, 2800 m, 2 November 2001, <italic>Salina 230</italic> (US); Prov. Huánuco, Munic. Dist. Amarilis, Sariapampa [<named-content xmlns:xlink="http://www.w3.org/1999/xlink" content-type="dwc:verbatimCoordinates" xlink:type="simple">9°58'S, 76°10'W</named-content>, estimated from elevation], 3100 m, 7 May 1946, <italic>Woytkowski 34295</italic> (F, MO).</p></tp:treatment-sec><tp:treatment-sec sec-type="Habitat"><title>Habitat:</title><p>Near the road in cloud forest and rain forest in semi-shade; 2800–3100 m in elevation (<xref ref-type="fig" rid="F10">Fig. 10</xref>).</p></tp:treatment-sec><tp:treatment-sec sec-type="Preliminary conservation status"><title>Preliminary conservation status.</title><p>Data Deficient</p></tp:treatment-sec><tp:treatment-sec><!--Section generated to contain objects referenced in tp:taxon-treatment.--><fig id="F8" position="float" orientation="portrait"><label>Figure 8.</label><caption><p>Photographs of <italic><tp:taxon-name>Cuatrecasanthus</tp:taxon-name></italic> types: <bold>A</bold> <italic><tp:taxon-name>Cuatrecasanthus lanceolatus</tp:taxon-name></italic>, holotype (US) <bold>B</bold> <italic><tp:taxon-name>Cuatrecasanthus sandemanii</tp:taxon-name></italic>, holotype (BM).</p></caption><graphic xmlns:xlink="http://www.w3.org/1999/xlink" xlink:href="PhytoKeys-014-023-g008.jpg" position="float" orientation="portrait" xlink:type="simple"/></fig><fig id="F10" position="float" orientation="portrait"><label>Figure 10.</label><caption><p>Distribution map of <italic><tp:taxon-name>Cuatrecasanthus</tp:taxon-name></italic> species.</p></caption><graphic xmlns:xlink="http://www.w3.org/1999/xlink" xlink:href="PhytoKeys-014-023-g010.jpg" position="float" orientation="portrait" xlink:type="simple"/></fig></tp:treatment-sec></tp:taxon-treatment>
